# Supplementary material for: Effects of Alu elements on global nucleosome positioning in the human genome
Source: BMC Genomics. 2010 May 17;11:309. doi: 10.1186/1471-2164-11-309 (PMC2878307; doi:10.1186/1471-2164-11-309)
Supplement: Additional file 1 — List of genome sequences used in this study. Sources and versions of genome sequences are listed. [file 1471-2164-11-309-S1.XLS]

## Sheet: Sheet1
Organism	Source	Version	URL
Homo sapiens	UCSC	hg18	http://genome.ucsc.edu/
Pan troglodytes	UCSC	panTro2	http://genome.ucsc.edu/
Macaca mulatta	UCSC	rheMac2	http://genome.ucsc.edu/
Mus musculus	UCSC	mm8	http://genome.ucsc.edu/
Rattus norvegicus	UCSC	rn4	http://genome.ucsc.edu/
Monodelphis domestica	UCSC	monDom4	http://genome.ucsc.edu/
Gallus gallus	UCSC	galGal3	http://genome.ucsc.edu/
Danio rerio	UCSC	danRer5	http://genome.ucsc.edu/
Oryzias latipes	UCSC	oryLat1	http://genome.ucsc.edu/
Ciona intestinalis	UCSC	ci2	http://genome.ucsc.edu/
Branchiostoma floridae	UCSC	braFlo1	http://genome.ucsc.edu/
Drosophila melanogaster	UCSC	dm3	http://genome.ucsc.edu/
Caenorhabditis elegans	UCSC	ce2	http://genome.ucsc.edu/
Oryza sativa	TIGR	Release 5	http://www.tigr.org/tdb/e2k1/osa1/pseudomolecules/info.shtml
Arabidopsis thaliana	RIKEN	Current version at 2008/02/20	http://rarge.gsc.riken.jp/cdna/cdna.pl
Saccharomyces cerevisiae	SGD	Current version at 2007/09/05	http://www.yeastgenome.org/
