# Supplementary material for: Effects of Alu elements on global nucleosome positioning in the human genome
Source: BMC Genomics. 2010 May 17;11:309. doi: 10.1186/1471-2164-11-309 (PMC2878307; doi:10.1186/1471-2164-11-309)
Supplement: Additional file 7 — List of "repName" used for the classification of Alu family. Correspondence between the names of repeats ("repName" in UCSC) and the three Alu types (dimeric Alu elements, FLAMs and FRAMs) are listed. [file 1471-2164-11-309-S7.XLS]

## Sheet: rep_field
Dimeric Alu	FLAM	FRAM
AluSq_short_	FLAM_A	FRAM_short_
AluSx_short_	FLAM	AluJ/F(R)AM
AluYc	FLAM_C_short_	AluJ/FRAM
AluYd8	FLAM_A_short_	AluJo/FRAM
AluSg1	AluJ/monomer	AluJo/F(R)AM
AluSp/q	AluJo/FLAM	FRAM/FAM
AluY	AluJ/FLAM	AluJ/monomer
AluSg/q	FAM	FAM
AluS	FLAM_C	FRAM
AluSx
Alu
AluSc
AluY_short_
AluSg
AluYa
AluYg6
AluJo_short_
AluJ
AluYa8
AluSp_short_
AluSg/x
AluYa5_short_
AluJb_short_
AluYc5
AluYb8
AluJo
AluYh9
AluSp
AluYc3
AluSg_short_
AluSq
AluYb
AluYb9
AluYa8_short_
AluSc_short_
AluYa5/8
AluYd
AluSq/x
AluYg
AluJb
AluYa5
AluYh
